# Supplementary material for: Cardioimmunology in Health and Diseases: Impairment of the Cardio-Spleno-Bone Marrow Axis Following Myocardial Infarction in Diabetes Mellitus
Source: Int J Mol Sci. 2024 Nov 4;25(21):11833. doi: 10.3390/ijms252111833 (PMC11546687; doi:10.3390/ijms252111833)
Supplement: Supplementary file 1 [file ijms-25-11833-s001.zip]

Archive with 1 entries (1 files):
- ijms-3239817-supplementary.pdf
